# Supplementary material for: Attenuated PDGF signaling drives alveolar and microvascular defects in neonatal chronic lung disease
Source: EMBO Mol Med. 2017 Sep 18;9(11):1504–20. doi: 10.15252/emmm.201607308 (PMC5666314; doi:10.15252/emmm.201607308)
Supplement: Supplementary file 3 — Source Data for Expanded View [file EMMM-9-1504-s009.zip]

Archive with 4 entries (3 files):
- EMM_07308_EV_source_data/
- EMM_07308_EV_source_data/EMM-2016-07308_uncut_blots_Fig._EV1.pdf
- EMM_07308_EV_source_data/EMM-2016-07308_uncut_blots_Fig._EV2.pdf
- EMM_07308_EV_source_data/EMM-2016-07308_uncut_blots_Fig._EV3.pdf
